# Supplementary material for: KinMap: a web-based tool for interactive navigation through human kinome data
Source: BMC Bioinformatics. 2017 Jan 5;18:16. doi: 10.1186/s12859-016-1433-7 (PMC5217312; doi:10.1186/s12859-016-1433-7)
Supplement: Additional file 1: — (KinMap_Examples.zip) contains the input CSV files used to generate the annotated kinome trees in Fig. 1 (Example_1_Erlotinib_NSCLC.csv), Fig. 2a (Example_2_Sunitinib_Sorafenib_Cancer.csv), and Fig. 2b (Example_3_Kinase_Stats.csv). (ZIP 5 kb) [file 12859_2016_1433_MOESM1_ESM.zip]

Archive with 3 entries (3 files):
- Example_1_Erlotinib_NSCLC.csv
- Example_2_Sunitinib_Sorafenib_Cancer.csv
- Example_3_Kinase_Stats.csv
