# Supplementary material for: KinMap: a web-based tool for interactive navigation through human kinome data
Source: BMC Bioinformatics. 2017 Jan 5;18:16. doi: 10.1186/s12859-016-1433-7 (PMC5217312; doi:10.1186/s12859-016-1433-7)
Supplement: Additional file 1: — (KinMap_Examples.zip) contains the input CSV files used to generate the annotated kinome trees in Fig. 1 (Example_1_Erlotinib_NSCLC.csv), Fig. 2a (Example_2_Sunitinib_Sorafenib_Cancer.csv), and Fig. 2b (Example_3_Kinase_Stats.csv). (ZIP 5 kb) [file 12859_2016_1433_MOESM1_ESM.zip › Example_1_Erlotinib_NSCLC.csv]

xName	size	shape	fill	stroke	strokeWidth
EGFR	90	circle	red	Black	1.5
GAK	89	circle	red	Black	1.5
LOK	86	circle	red	Black	1.5
SLK	85	circle	red	Black	1.5
BLK	56	circle	red	Black	1.5
ABL2	54	circle	red	Black	1.5
ErbB4	49	circle	red	Black	1.5
LCK	45	circle	red	Black	1.5
ABL1	35	circle	red	Black	1.5
FGFR4	25	triangle	Lime	Black	1.5
BRAF	25	triangle	Lime	Black	1.5
ABL1	25	triangle	Lime	Black	1.5
MAP2K1	25	triangle	Lime	Black	1.5
JAK2	25	triangle	Lime	Black	1.5
FGFR3	25	triangle	Lime	Black	1.5
TRRAP	25	triangle	Lime	Black	1.5
TIF1g	25	triangle	Lime	Black	1.5
ErbB2	25	triangle	Lime	Black	1.5
BCR	25	triangle	Lime	Black	1.5
ATM	25	triangle	Lime	Black	1.5
BUBR1	25	triangle	Lime	Black	1.5
KIT	25	triangle	Lime	Black	1.5
TIF1a	25	triangle	Lime	Black	1.5
FLT4	25	triangle	Lime	Black	1.5
PDGFRa	25	triangle	Lime	Black	1.5
MAP2K2	25	triangle	Lime	Black	1.5
JAK1	25	triangle	Lime	Black	1.5
ALK2	25	triangle	Lime	Black	1.5
BRD3	25	triangle	Lime	Black	1.5
ALK	25	triangle	Lime	Black	1.5
CDK6	25	triangle	Lime	Black	1.5
RET	25	triangle	Lime	Black	1.5
LCK	25	triangle	Lime	Black	1.5
ABL2	25	triangle	Lime	Black	1.5
EGFR	25	triangle	Lime	Black	1.5
CHK2	25	triangle	Lime	Black	1.5
BRD4	25	triangle	Lime	Black	1.5
IKKb	25	triangle	Lime	Black	1.5
LZK	25	triangle	Lime	Black	1.5
JAK3	25	triangle	Lime	Black	1.5
CRK7	25	triangle	Lime	Black	1.5
RAF1	25	triangle	Lime	Black	1.5
AKT2	25	triangle	Lime	Black	1.5
FLT3	25	triangle	Lime	Black	1.5
TRKC	25	triangle	Lime	Black	1.5
CDK4	25	triangle	Lime	Black	1.5
FGFR2	25	triangle	Lime	Black	1.5
AKT1	25	triangle	Lime	Black	1.5
ErbB3	25	triangle	Lime	Black	1.5
PDGFRb	25	triangle	Lime	Black	1.5
TRKA	25	triangle	Lime	Black	1.5
MAP3K1	25	triangle	Lime	Black	1.5
KDR	25	triangle	Lime	Black	1.5
FGFR1	25	triangle	Lime	Black	1.5
ROS	25	triangle	Lime	Black	1.5
MAP2K4	25	triangle	Lime	Black	1.5
ITK	25	triangle	Lime	Black	1.5
LKB1	25	triangle	Lime	Black	1.5
SYK	25	triangle	Lime	Black	1.5
SRC	0	triangle	Lime	Black	1.5
MET	0	triangle	Lime	Black	1.5
PDHK4	0	triangle	Lime	Black	1.5
TIE2	0	triangle	Lime	Black	1.5
FLT1	0	triangle	Lime	Black	1.5
LRRK2	0	triangle	Lime	Black	1.5
NEK2	0	triangle	Lime	Black	1.5
PBK	0	triangle	Lime	Black	1.5
CDC2	0	triangle	Lime	Black	1.5
BUB1	0	triangle	Lime	Black	1.5
TTK	0	triangle	Lime	Black	1.5
MELK	0	triangle	Lime	Black	1.5
AurA	0	triangle	Lime	Black	1.5
FGR	0	triangle	Lime	Black	1.5
GPRK5	0	triangle	Lime	Black	1.5
TGFbR2	0	triangle	Lime	Black	1.5
EphA6	0	triangle	Lime	Black	1.5
ALK1	0	triangle	Lime	Black	1.5
ROR1	0	triangle	Lime	Black	1.5
PLK1	0	triangle	Lime	Black	1.5
TIE1	0	triangle	Lime	Black	1.5
ANPa	0	triangle	Lime	Black	1.5
SuRTK106	0	triangle	Lime	Black	1.5
FYN	0	triangle	Lime	Black	1.5
IGF1R	0	triangle	Lime	Black	1.5
EphA2	0	triangle	Lime	Black	1.5
FMS	0	triangle	Lime	Black	1.5
DAPK1	0	triangle	Lime	Black	1.5
p38d	0	triangle	Lime	Black	1.5
DAPK2	0	triangle	Lime	Black	1.5
AurB	0	triangle	Lime	Black	1.5
EphB2	0	triangle	Lime	Black	1.5
PKCe	0	triangle	Lime	Black	1.5
EphB6	0	triangle	Lime	Black	1.5
PDHK1	0	triangle	Lime	Black	1.5
FRK	0	triangle	Lime	Black	1.5
BRK	0	triangle	Lime	Black	1.5
EphB3	0	triangle	Lime	Black	1.5
PKCh	0	triangle	Lime	Black	1.5
LYN	0	triangle	Lime	Black	1.5
PKCt	0	triangle	Lime	Black	1.5
ErbB4	0	triangle	Lime	Black	1.5
PAK4	0	triangle	Lime	Black	1.5
AXL	0	triangle	Lime	Black	1.5
BLK	0	triangle	Lime	Black	1.5
YES	0	triangle	Lime	Black	1.5
HCK	0	triangle	Lime	Black	1.5
SRM	0	triangle	Lime	Black	1.5
TTN	0	triangle	Lime	Black	1.5
RSK3	0	triangle	Lime	Black	1.5
PAK1	0	triangle	Lime	Black	1.5
FAK	0	triangle	Lime	Black	1.5
COT	0	triangle	Lime	Black	1.5
NuaK1	0	triangle	Lime	Black	1.5
MARK1	0	triangle	Lime	Black	1.5
SGK1	0	triangle	Lime	Black	1.5
PKCb	0	triangle	Lime	Black	1.5
PKCa	0	triangle	Lime	Black	1.5
TRKB	0	triangle	Lime	Black	1.5
IRAK3	0	triangle	Lime	Black	1.5
EphA1	0	triangle	Lime	Black	1.5
AKT3	0	triangle	Lime	Black	1.5
TGFbR1	0	triangle	Lime	Black	1.5
CaMK2g	0	triangle	Lime	Black	1.5
EphA3	0	triangle	Lime	Black	1.5
smMLCK	0	triangle	Lime	Black	1.5
NRK	0	triangle	Lime	Black	1.5
EphA4	0	triangle	Lime	Black	1.5
RON	0	triangle	Lime	Black	1.5
ANKRD3	0	triangle	Lime	Black	1.5
STLK3	0	triangle	Lime	Black	1.5
CCK4	0	triangle	Lime	Black	1.5
Trb2	0	triangle	Lime	Black	1.5
DMPK1	0	triangle	Lime	Black	1.5
PKD2	0	triangle	Lime	Black	1.5
EphA7	0	triangle	Lime	Black	1.5
MAP3K5	0	triangle	Lime	Black	1.5
PKG1	0	triangle	Lime	Black	1.5
SNRK	0	triangle	Lime	Black	1.5
YANK1	0	triangle	Lime	Black	1.5
MARK4	0	triangle	Lime	Black	1.5
PKCd	0	triangle	Lime	Black	1.5
PKCz	0	triangle	Lime	Black	1.5
EphB1	0	triangle	Lime	Black	1.5
EphA5	0	triangle	Lime	Black	1.5
PLK4	0	triangle	Lime	Black	1.5
CRIK	0	triangle	Lime	Black	1.5
EphA10	0	triangle	Lime	Black	1.5
EphB4	0	triangle	Lime	Black	1.5
EphA8	0	triangle	Lime	Black	1.5
CHK1	0	triangle	Lime	Black	1.5
