# Supplementary material for: KinMap: a web-based tool for interactive navigation through human kinome data
Source: BMC Bioinformatics. 2017 Jan 5;18:16. doi: 10.1186/s12859-016-1433-7 (PMC5217312; doi:10.1186/s12859-016-1433-7)
Supplement: Additional file 1: — (KinMap_Examples.zip) contains the input CSV files used to generate the annotated kinome trees in Fig. 1 (Example_1_Erlotinib_NSCLC.csv), Fig. 2a (Example_2_Sunitinib_Sorafenib_Cancer.csv), and Fig. 2b (Example_3_Kinase_Stats.csv). (ZIP 5 kb) [file 12859_2016_1433_MOESM1_ESM.zip › Example_2_Sunitinib_Sorafenib_Cancer.csv]

xName	size	shape	fill	stroke	strokeWidth
DRAK1	82	circle	LightGoldenRodYellow	black	0.8
FLT3	82	circle	LightGoldenRodYellow	black	0.8
PDGFRa	82	circle	LightGoldenRodYellow	black	0.8
PDGFRb	82	circle	LightGoldenRodYellow	black	0.8
AXL	82	circle	LightGoldenRodYellow	black	0.8
BIKE	82	circle	LightGoldenRodYellow	black	0.8
FMS	82	circle	LightGoldenRodYellow	black	0.8
FLT1	82	circle	LightGoldenRodYellow	black	0.8
PHKg1	82	circle	LightGoldenRodYellow	black	0.8
PHKg2	82	circle	LightGoldenRodYellow	black	0.8
KDR	82	circle	LightGoldenRodYellow	black	0.8
KIT	82	circle	LightGoldenRodYellow	black	0.8
DDR2	80	circle	DarkOrange	black	0.8
DDR1	80	circle	DarkOrange	black	0.8
AMPKa2	62	circle	LightGoldenRodYellow	black	0.8
NuaK1	62	circle	LightGoldenRodYellow	black	0.8
BLK	62	circle	LightGoldenRodYellow	black	0.8
CaMK2a	62	circle	LightGoldenRodYellow	black	0.8
CLK1	62	circle	LightGoldenRodYellow	black	0.8
CLK2	62	circle	LightGoldenRodYellow	black	0.8
CLK4	62	circle	LightGoldenRodYellow	black	0.8
CK1d	62	circle	LightGoldenRodYellow	black	0.8
CK1e	62	circle	LightGoldenRodYellow	black	0.8
CK2a1	62	circle	LightGoldenRodYellow	black	0.8
DAPK3	62	circle	LightGoldenRodYellow	black	0.8
DLK	62	circle	LightGoldenRodYellow	black	0.8
FLT4	62	circle	LightGoldenRodYellow	black	0.8
GAK	62	circle	LightGoldenRodYellow	black	0.8
ITK	62	circle	LightGoldenRodYellow	black	0.8
LKB1	62	circle	LightGoldenRodYellow	black	0.8
LOK	62	circle	LightGoldenRodYellow	black	0.8
HPK1	62	circle	LightGoldenRodYellow	black	0.8
KHS1	62	circle	LightGoldenRodYellow	black	0.8
MER	62	circle	LightGoldenRodYellow	black	0.8
smMLCK	62	circle	LightGoldenRodYellow	black	0.8
AMPKa1	62	circle	LightGoldenRodYellow	black	0.8
MST2	62	circle	LightGoldenRodYellow	black	0.8
MST3	62	circle	LightGoldenRodYellow	black	0.8
skMLCK	62	circle	LightGoldenRodYellow	black	0.8
PAK3	62	circle	LightGoldenRodYellow	black	0.8
PYK2	62	circle	LightGoldenRodYellow	black	0.8
RET	62	circle	LightGoldenRodYellow	black	0.8
RIOK1	62	circle	LightGoldenRodYellow	black	0.8
SgK085	62	circle	LightGoldenRodYellow	black	0.8
SLK	62	circle	LightGoldenRodYellow	black	0.8
STK33	62	circle	LightGoldenRodYellow	black	0.8
TNIK	62	circle	LightGoldenRodYellow	black	0.8
TRKA	62	circle	LightGoldenRodYellow	black	0.8
TTK	62	circle	LightGoldenRodYellow	black	0.8
TYRO3	62	circle	LightGoldenRodYellow	black	0.8
AAK1	62	circle	LightGoldenRodYellow	black	0.8
MST1	62	circle	LightGoldenRodYellow	black	0.8
Erk7	60	circle	DarkOrange	black	0.8
FLT1	60	circle	DarkOrange	black	0.8
FLT3	60	circle	DarkOrange	black	0.8
FLT4	60	circle	DarkOrange	black	0.8
KIT	60	circle	DarkOrange	black	0.8
FMS	60	circle	DarkOrange	black	0.8
ABL2	52	circle	LightGoldenRodYellow	black	0.8
ALK	52	circle	LightGoldenRodYellow	black	0.8
SgK288	52	circle	LightGoldenRodYellow	black	0.8
AurB	52	circle	LightGoldenRodYellow	black	0.8
AurC	52	circle	LightGoldenRodYellow	black	0.8
BMPR2	52	circle	LightGoldenRodYellow	black	0.8
CaMK1a	52	circle	LightGoldenRodYellow	black	0.8
CaMK1d	52	circle	LightGoldenRodYellow	black	0.8
CaMK1g	52	circle	LightGoldenRodYellow	black	0.8
CaMK2d	52	circle	LightGoldenRodYellow	black	0.8
CaMK2g	52	circle	LightGoldenRodYellow	black	0.8
CaMK4	52	circle	LightGoldenRodYellow	black	0.8
CaMKK1	52	circle	LightGoldenRodYellow	black	0.8
CDK7	52	circle	LightGoldenRodYellow	black	0.8
CHK1	52	circle	LightGoldenRodYellow	black	0.8
CK1a2	52	circle	LightGoldenRodYellow	black	0.8
CK1g1	52	circle	LightGoldenRodYellow	black	0.8
CK1g2	52	circle	LightGoldenRodYellow	black	0.8
CK1g3	52	circle	LightGoldenRodYellow	black	0.8
CK2a2	52	circle	LightGoldenRodYellow	black	0.8
DAPK1	52	circle	LightGoldenRodYellow	black	0.8
DAPK2	52	circle	LightGoldenRodYellow	black	0.8
DCAMKL1	52	circle	LightGoldenRodYellow	black	0.8
DCAMKL3	52	circle	LightGoldenRodYellow	black	0.8
ABL1	52	circle	LightGoldenRodYellow	black	0.8
EphA6	52	circle	LightGoldenRodYellow	black	0.8
EphB1	52	circle	LightGoldenRodYellow	black	0.8
FES	52	circle	LightGoldenRodYellow	black	0.8
FGFR1	52	circle	LightGoldenRodYellow	black	0.8
FGFR2	52	circle	LightGoldenRodYellow	black	0.8
FGFR3	52	circle	LightGoldenRodYellow	black	0.8
FGR	52	circle	LightGoldenRodYellow	black	0.8
FRK	52	circle	LightGoldenRodYellow	black	0.8
FYN	52	circle	LightGoldenRodYellow	black	0.8
HCK	52	circle	LightGoldenRodYellow	black	0.8
IKKe	52	circle	LightGoldenRodYellow	black	0.8
INSR	52	circle	LightGoldenRodYellow	black	0.8
IRR	52	circle	LightGoldenRodYellow	black	0.8
IRAK3	52	circle	LightGoldenRodYellow	black	0.8
LATS1	52	circle	LightGoldenRodYellow	black	0.8
LATS2	52	circle	LightGoldenRodYellow	black	0.8
LCK	52	circle	LightGoldenRodYellow	black	0.8
LYN	52	circle	LightGoldenRodYellow	black	0.8
KHS2	52	circle	LightGoldenRodYellow	black	0.8
HGK	52	circle	LightGoldenRodYellow	black	0.8
MARK2	52	circle	LightGoldenRodYellow	black	0.8
MARK3	52	circle	LightGoldenRodYellow	black	0.8
MAP2K1	52	circle	LightGoldenRodYellow	black	0.8
MAP2K2	52	circle	LightGoldenRodYellow	black	0.8
MELK	52	circle	LightGoldenRodYellow	black	0.8
MST4	52	circle	LightGoldenRodYellow	black	0.8
MUSK	52	circle	LightGoldenRodYellow	black	0.8
smMLCK	52	circle	LightGoldenRodYellow	black	0.8
NDR2	52	circle	LightGoldenRodYellow	black	0.8
PAK5	52	circle	LightGoldenRodYellow	black	0.8
PAK5	52	circle	LightGoldenRodYellow	black	0.8
PCTAIRE1	52	circle	LightGoldenRodYellow	black	0.8
PFTAIRE1	52	circle	LightGoldenRodYellow	black	0.8
PKN1	52	circle	LightGoldenRodYellow	black	0.8
PLK4	52	circle	LightGoldenRodYellow	black	0.8
PKD1	52	circle	LightGoldenRodYellow	black	0.8
PKD2	52	circle	LightGoldenRodYellow	black	0.8
PKD3	52	circle	LightGoldenRodYellow	black	0.8
PKR	52	circle	LightGoldenRodYellow	black	0.8
FAK	52	circle	LightGoldenRodYellow	black	0.8
RIPK1	52	circle	LightGoldenRodYellow	black	0.8
NuaK2	52	circle	LightGoldenRodYellow	black	0.8
QIK	52	circle	LightGoldenRodYellow	black	0.8
SRPK1	52	circle	LightGoldenRodYellow	black	0.8
SRPK2	52	circle	LightGoldenRodYellow	black	0.8
MPSK1	52	circle	LightGoldenRodYellow	black	0.8
TLK1	52	circle	LightGoldenRodYellow	black	0.8
TLK2	52	circle	LightGoldenRodYellow	black	0.8
TNK1	52	circle	LightGoldenRodYellow	black	0.8
TRKB	52	circle	LightGoldenRodYellow	black	0.8
YES	52	circle	LightGoldenRodYellow	black	0.8
YSK1	52	circle	LightGoldenRodYellow	black	0.8
DRAK2	52	circle	LightGoldenRodYellow	black	0.8
ABL1	50	circle	DarkOrange	black	0.8
AurC	50	circle	DarkOrange	black	0.8
BRAF	50	circle	DarkOrange	black	0.8
CDK11	50	circle	DarkOrange	black	0.8
CDK7	50	circle	DarkOrange	black	0.8
CDK8	50	circle	DarkOrange	black	0.8
EphA6	50	circle	DarkOrange	black	0.8
AurB	50	circle	DarkOrange	black	0.8
LOK	50	circle	DarkOrange	black	0.8
MNK1	50	circle	DarkOrange	black	0.8
MNK2	50	circle	DarkOrange	black	0.8
MUSK	50	circle	DarkOrange	black	0.8
NLK	50	circle	DarkOrange	black	0.8
p38a	50	circle	DarkOrange	black	0.8
p38b	50	circle	DarkOrange	black	0.8
FRK	50	circle	DarkOrange	black	0.8
AKT2	32	circle	LightGoldenRodYellow	black	0.8
AurA	32	circle	LightGoldenRodYellow	black	0.8
BRSK1	32	circle	LightGoldenRodYellow	black	0.8
BRSK2	32	circle	LightGoldenRodYellow	black	0.8
CaMK2b	32	circle	LightGoldenRodYellow	black	0.8
CaMKK2	32	circle	LightGoldenRodYellow	black	0.8
CRIK	32	circle	LightGoldenRodYellow	black	0.8
DCAMKL2	32	circle	LightGoldenRodYellow	black	0.8
DDR1	32	circle	LightGoldenRodYellow	black	0.8
DYRK1B	32	circle	LightGoldenRodYellow	black	0.8
EphA3	32	circle	LightGoldenRodYellow	black	0.8
EphA7	32	circle	LightGoldenRodYellow	black	0.8
FER	32	circle	LightGoldenRodYellow	black	0.8
IGF1R	32	circle	LightGoldenRodYellow	black	0.8
LTK	32	circle	LightGoldenRodYellow	black	0.8
MARK1	32	circle	LightGoldenRodYellow	black	0.8
MARK4	32	circle	LightGoldenRodYellow	black	0.8
MLK1	32	circle	LightGoldenRodYellow	black	0.8
MLK3	32	circle	LightGoldenRodYellow	black	0.8
MYO3B	32	circle	LightGoldenRodYellow	black	0.8
NEK2	32	circle	LightGoldenRodYellow	black	0.8
NEK7	32	circle	LightGoldenRodYellow	black	0.8
PAK4	32	circle	LightGoldenRodYellow	black	0.8
PAK6	32	circle	LightGoldenRodYellow	black	0.8
PCTAIRE2	32	circle	LightGoldenRodYellow	black	0.8
PCTAIRE3	32	circle	LightGoldenRodYellow	black	0.8
PDK1	32	circle	LightGoldenRodYellow	black	0.8
PIM3	32	circle	LightGoldenRodYellow	black	0.8
PKN2	32	circle	LightGoldenRodYellow	black	0.8
PKCt	32	circle	LightGoldenRodYellow	black	0.8
RIOK3	32	circle	LightGoldenRodYellow	black	0.8
SIK	32	circle	LightGoldenRodYellow	black	0.8
SRC	32	circle	LightGoldenRodYellow	black	0.8
ACK	32	circle	LightGoldenRodYellow	black	0.8
TRKC	32	circle	LightGoldenRodYellow	black	0.8
TSSK1	32	circle	LightGoldenRodYellow	black	0.8
Wee1	32	circle	LightGoldenRodYellow	black	0.8
ABL2	30	circle	DarkOrange	black	0.8
AXL	30	circle	DarkOrange	black	0.8
EphA1	30	circle	DarkOrange	black	0.8
EphA2	30	circle	DarkOrange	black	0.8
EphA3	30	circle	DarkOrange	black	0.8
EphA4	30	circle	DarkOrange	black	0.8
EphA7	30	circle	DarkOrange	black	0.8
EphA8	30	circle	DarkOrange	black	0.8
EphB1	30	circle	DarkOrange	black	0.8
EphB2	30	circle	DarkOrange	black	0.8
EphB4	30	circle	DarkOrange	black	0.8
FGFR1	30	circle	DarkOrange	black	0.8
FGFR2	30	circle	DarkOrange	black	0.8
LCK	30	circle	DarkOrange	black	0.8
LIMK1	30	circle	DarkOrange	black	0.8
LYN	30	circle	DarkOrange	black	0.8
HGK	30	circle	DarkOrange	black	0.8
KHS1	30	circle	DarkOrange	black	0.8
MER	30	circle	DarkOrange	black	0.8
p38g	30	circle	DarkOrange	black	0.8
PCTAIRE2	30	circle	DarkOrange	black	0.8
CRIK	30	circle	DarkOrange	black	0.8
RAF1	18	square	RoyalBlue	None	1.5
LKB1	18	square	RoyalBlue	None	1.5
FLT1	18	square	RoyalBlue	None	1.5
KIT	18	square	RoyalBlue	None	1.5
BRAF	18	square	RoyalBlue	None	1.5
FLT4	18	square	RoyalBlue	None	1.5
PDGFRa	18	square	RoyalBlue	None	1.5
FGFR2	18	square	RoyalBlue	None	1.5
ABL1	18	square	RoyalBlue	None	1.5
FGFR1	18	square	RoyalBlue	None	1.5
JAK2	18	square	RoyalBlue	None	1.5
ErbB2	18	square	RoyalBlue	None	1.5
KDR	18	square	RoyalBlue	None	1.5
MAP2K1	18	square	RoyalBlue	None	1.5
ATM	18	square	RoyalBlue	None	1.5
AKT1	18	square	RoyalBlue	None	1.5
FLT3	18	square	RoyalBlue	None	1.5
TIF1a	18	square	RoyalBlue	None	1.5
ALK	18	square	RoyalBlue	None	1.5
RET	18	square	RoyalBlue	None	1.5
EGFR	18	square	RoyalBlue	None	1.5
JAK3	18	square	RoyalBlue	None	1.5
TRKA	18	square	RoyalBlue	None	1.5
PDGFRb	18	square	RoyalBlue	None	1.5
FGFR3	18	square	RoyalBlue	None	1.5
FMS	18	square	RoyalBlue	None	1.5
LCK	18	square	RoyalBlue	None	1.5
ITK	18	square	RoyalBlue	None	1.5
EphB2	18	square	RoyalBlue	None	1.5
ErbB3	18	square	RoyalBlue	None	1.5
ErbB4	18	square	RoyalBlue	None	1.5
BRK	18	square	RoyalBlue	None	1.5
EphB1	18	square	RoyalBlue	None	1.5
EphA3	18	square	RoyalBlue	None	1.5
EphA4	18	square	RoyalBlue	None	1.5
LRRK2	18	square	RoyalBlue	None	1.5
EphA2	18	square	RoyalBlue	None	1.5
EphA7	18	square	RoyalBlue	None	1.5
EphA8	18	square	RoyalBlue	None	1.5
EphA6	18	square	RoyalBlue	None	1.5
EphB4	18	square	RoyalBlue	None	1.5
EphA1	18	square	RoyalBlue	None	1.5
EphA5	18	square	RoyalBlue	None	1.5
EphA10	18	square	RoyalBlue	None	1.5
EphB6	18	square	RoyalBlue	None	1.5
TIE2	18	square	RoyalBlue	None	1.5
EphB3	18	square	RoyalBlue	None	1.5
SRC	18	square	RoyalBlue	None	1.5
FLT3	12	square	FireBrick	None	1.5
FGFR4	12	square	FireBrick	None	1.5
MAP2K1	12	square	FireBrick	None	1.5
BRAF	12	square	FireBrick	None	1.5
FGFR3	12	square	FireBrick	None	1.5
ABL1	12	square	FireBrick	None	1.5
JAK2	12	square	FireBrick	None	1.5
ErbB2	12	square	FireBrick	None	1.5
ATM	12	square	FireBrick	None	1.5
BUBR1	12	square	FireBrick	None	1.5
KIT	12	square	FireBrick	None	1.5
MAP2K2	12	square	FireBrick	None	1.5
ALK	12	square	FireBrick	None	1.5
FLT4	12	square	FireBrick	None	1.5
PKCd	12	square	FireBrick	None	1.5
JAK1	12	square	FireBrick	None	1.5
ALK2	12	square	FireBrick	None	1.5
RET	12	square	FireBrick	None	1.5
TGFbR2	12	square	FireBrick	None	1.5
EGFR	12	square	FireBrick	None	1.5
CHK2	12	square	FireBrick	None	1.5
BRD4	12	square	FireBrick	None	1.5
IKKb	12	square	FireBrick	None	1.5
JAK3	12	square	FireBrick	None	1.5
RAF1	12	square	FireBrick	None	1.5
AKT2	12	square	FireBrick	None	1.5
CDK6	12	square	FireBrick	None	1.5
CDK4	12	square	FireBrick	None	1.5
FGFR2	12	square	FireBrick	None	1.5
TRKC	12	square	FireBrick	None	1.5
AKT1	12	square	FireBrick	None	1.5
PDGFRb	12	square	FireBrick	None	1.5
TRKA	12	square	FireBrick	None	1.5
ErbB3	12	square	FireBrick	None	1.5
FGFR1	12	square	FireBrick	None	1.5
SRC	12	square	FireBrick	None	1.5
KDR	12	square	FireBrick	None	1.5
ROS	12	square	FireBrick	None	1.5
MAP2K4	12	square	FireBrick	None	1.5
LKB1	12	square	FireBrick	None	1.5
FRK	12	square	FireBrick	None	1.5
BUB1	12	square	FireBrick	None	1.5
PKACb	12	square	FireBrick	None	1.5
FLT1	12	square	FireBrick	None	1.5
Trb3	12	square	FireBrick	None	1.5
CDC2	12	square	FireBrick	None	1.5
DAPK1	12	square	FireBrick	None	1.5
ChaK2	12	square	FireBrick	None	1.5
MET	12	square	FireBrick	None	1.5
SGK1	12	square	FireBrick	None	1.5
EphB2	12	square	FireBrick	None	1.5
DCAMKL1	12	square	FireBrick	None	1.5
smMLCK	12	square	FireBrick	None	1.5
AurA	12	square	FireBrick	None	1.5
HIPK2	12	square	FireBrick	None	1.5
FAK	12	square	FireBrick	None	1.5
TRKB	12	square	FireBrick	None	1.5
NEK2	12	square	FireBrick	None	1.5
PDHK4	12	square	FireBrick	None	1.5
CHK1	12	square	FireBrick	None	1.5
HSER	12	square	FireBrick	None	1.5
EphB3	12	square	FireBrick	None	1.5
CDK8	12	square	FireBrick	None	1.5
TIE2	12	square	FireBrick	None	1.5
BMPR1B	12	square	FireBrick	None	1.5
Erk1	12	square	FireBrick	None	1.5
TGFbR1	12	square	FireBrick	None	1.5
AXL	12	square	FireBrick	None	1.5
SgK396	12	square	FireBrick	None	1.5
PBK	12	square	FireBrick	None	1.5
BRK	12	square	FireBrick	None	1.5
MOK	12	square	FireBrick	None	1.5
PLK1	12	square	FireBrick	None	1.5
GSK3B	12	square	FireBrick	None	1.5
EphA3	12	square	FireBrick	None	1.5
EphB4	12	square	FireBrick	None	1.5
DNAPK	12	square	FireBrick	None	1.5
ErbB4	12	square	FireBrick	None	1.5
PKCb	12	square	FireBrick	None	1.5
BMPR2	12	square	FireBrick	None	1.5
RSK3	12	square	FireBrick	None	1.5
FMS	12	square	FireBrick	None	1.5
MELK	12	square	FireBrick	None	1.5
IGF1R	12	square	FireBrick	None	1.5
GPRK5	12	square	FireBrick	None	1.5
MAP3K5	12	square	FireBrick	None	1.5
CCK4	12	square	FireBrick	None	1.5
IRE1	12	square	FireBrick	None	1.5
CHED	12	square	FireBrick	None	1.5
SGK2	12	square	FireBrick	None	1.5
INSR	12	square	FireBrick	None	1.5
CDK2	12	square	FireBrick	None	1.5
RSK1	12	square	FireBrick	None	1.5
Trb2	12	square	FireBrick	None	1.5
PDHK3	12	square	FireBrick	None	1.5
HUNK	12	square	FireBrick	None	1.5
MER	12	square	FireBrick	None	1.5
NuaK1	12	square	FireBrick	None	1.5
PDGFRa	12	square	FireBrick	None	1.5
