# Supplementary material for: KinMap: a web-based tool for interactive navigation through human kinome data
Source: BMC Bioinformatics. 2017 Jan 5;18:16. doi: 10.1186/s12859-016-1433-7 (PMC5217312; doi:10.1186/s12859-016-1433-7)
Supplement: Additional file 1: — (KinMap_Examples.zip) contains the input CSV files used to generate the annotated kinome trees in Fig. 1 (Example_1_Erlotinib_NSCLC.csv), Fig. 2a (Example_2_Sunitinib_Sorafenib_Cancer.csv), and Fig. 2b (Example_3_Kinase_Stats.csv). (ZIP 5 kb) [file 12859_2016_1433_MOESM1_ESM.zip › Example_3_Kinase_Stats.csv]

xName	shape	size	fill	stroke	strokeWidth
EphA5	circle	38	cornflowerblue	black	0.5
EphA5	circle	26	crimson	black	0.5
EphA8	circle	38	cornflowerblue	black	0.5
EphA8	circle	26	crimson	black	0.5
EphB1	circle	38	cornflowerblue	black	0.5
EphB1	circle	26	crimson	black	0.5
ATR	circle	38	cornflowerblue	black	0.5
EphB2	circle	53	cornflowerblue	black	0.5
EphB2	circle	26	crimson	black	0.5
EphB3	circle	53	cornflowerblue	black	0.5
EphB3	circle	26	crimson	black	0.5
EphB4	circle	56	crimson	black	0.5
EphB4	circle	53	cornflowerblue	black	0.5
EphB6	circle	23	cornflowerblue	black	0.5
CHED	circle	23	cornflowerblue	black	0.5
ABL1	circle	68	cornflowerblue	black	0.5
ABL1	circle	56	crimson	black	0.5
ACK	circle	53	cornflowerblue	black	0.5
ACK	circle	41	crimson	black	0.5
ACTR2	circle	38	cornflowerblue	black	0.5
ACTR2	circle	26	crimson	black	0.5
ACTR2B	circle	38	cornflowerblue	black	0.5
ACTR2B	circle	26	crimson	black	0.5
ADCK4	circle	38	cornflowerblue	black	0.5
BRSK2	circle	53	cornflowerblue	black	0.5
Wnk2	circle	38	cornflowerblue	black	0.5
AKT1	circle	68	cornflowerblue	black	0.5
AKT1	circle	56	crimson	black	0.5
AKT2	circle	68	cornflowerblue	black	0.5
AKT2	circle	56	crimson	black	0.5
AKT3	circle	53	cornflowerblue	black	0.5
CaMK1g	circle	38	cornflowerblue	black	0.5
CaMK1g	circle	26	crimson	black	0.5
ALK	circle	68	cornflowerblue	black	0.5
ALK	circle	56	crimson	black	0.5
ALK1	circle	38	cornflowerblue	black	0.5
ALK1	circle	26	crimson	black	0.5
ALK2	circle	41	crimson	black	0.5
ALK2	circle	38	cornflowerblue	black	0.5
BMPR1A	circle	38	cornflowerblue	black	0.5
ALK4	circle	38	cornflowerblue	black	0.5
TGFbR1	circle	56	crimson	black	0.5
TGFbR1	circle	53	cornflowerblue	black	0.5
BMPR1B	circle	38	cornflowerblue	black	0.5
BMPR1B	circle	26	crimson	black	0.5
AMPKa1	circle	53	cornflowerblue	black	0.5
AMPKa1	circle	26	crimson	black	0.5
DAPK1	circle	56	crimson	black	0.5
DAPK1	circle	53	cornflowerblue	black	0.5
AMPKa2	circle	41	crimson	black	0.5
AMPKa2	circle	38	cornflowerblue	black	0.5
ANPa	circle	23	cornflowerblue	black	0.5
ARAF	circle	23	cornflowerblue	black	0.5
ABL2	circle	53	cornflowerblue	black	0.5
ABL2	circle	26	crimson	black	0.5
ATM	circle	68	cornflowerblue	black	0.5
AurC	circle	53	cornflowerblue	black	0.5
AXL	circle	53	cornflowerblue	black	0.5
BARK1	circle	41	crimson	black	0.5
BARK1	circle	38	cornflowerblue	black	0.5
GCK	circle	53	cornflowerblue	black	0.5
BLK	circle	53	cornflowerblue	black	0.5
BRAF	circle	56	crimson	black	0.5
BRAF	circle	53	cornflowerblue	black	0.5
BRK	circle	53	cornflowerblue	black	0.5
BTK	circle	56	crimson	black	0.5
BTK	circle	53	cornflowerblue	black	0.5
CDK7	circle	38	cornflowerblue	black	0.5
CDK7	circle	26	crimson	black	0.5
CaMK1a	circle	53	cornflowerblue	black	0.5
CaMK1a	circle	41	crimson	black	0.5
EGFR	circle	71	crimson	black	0.5
EGFR	circle	68	cornflowerblue	black	0.5
CaMK2a	circle	53	cornflowerblue	black	0.5
CaMK2a	circle	26	crimson	black	0.5
CaMK2b	circle	53	cornflowerblue	black	0.5
CaMK2b	circle	26	crimson	black	0.5
CaMK2g	circle	53	cornflowerblue	black	0.5
CaMK2g	circle	26	crimson	black	0.5
CaMK4	circle	53	cornflowerblue	black	0.5
CaMK4	circle	26	crimson	black	0.5
DCAMKL1	circle	38	cornflowerblue	black	0.5
CASK	circle	41	crimson	black	0.5
CASK	circle	23	cornflowerblue	black	0.5
CDC2	circle	68	cornflowerblue	black	0.5
CDC7	circle	53	cornflowerblue	black	0.5
CDC7	circle	41	crimson	black	0.5
EphA4	circle	53	cornflowerblue	black	0.5
CDK2	circle	71	crimson	black	0.5
CDK2	circle	68	cornflowerblue	black	0.5
CDK3	circle	38	cornflowerblue	black	0.5
CDK4	circle	53	cornflowerblue	black	0.5
CDK4	circle	41	crimson	black	0.5
CDK5	circle	53	cornflowerblue	black	0.5
CDK5	circle	41	crimson	black	0.5
CDK6	circle	56	crimson	black	0.5
CDK6	circle	38	cornflowerblue	black	0.5
CDK8	circle	41	crimson	black	0.5
CDK8	circle	38	cornflowerblue	black	0.5
PKG1	circle	53	cornflowerblue	black	0.5
PKG2	circle	53	cornflowerblue	black	0.5
CHK1	circle	71	crimson	black	0.5
CHK1	circle	68	cornflowerblue	black	0.5
CHK2	circle	56	crimson	black	0.5
CHK2	circle	53	cornflowerblue	black	0.5
CK1a	circle	53	cornflowerblue	black	0.5
CK1d	circle	56	crimson	black	0.5
CK1d	circle	53	cornflowerblue	black	0.5
JAK1	circle	56	crimson	black	0.5
JAK1	circle	53	cornflowerblue	black	0.5
CK1e	circle	38	cornflowerblue	black	0.5
CK1e	circle	26	crimson	black	0.5
CK1g2	circle	53	cornflowerblue	black	0.5
CK1g2	circle	26	crimson	black	0.5
CK1g3	circle	53	cornflowerblue	black	0.5
CK1g3	circle	41	crimson	black	0.5
CK2a1	circle	71	crimson	black	0.5
CK2a1	circle	53	cornflowerblue	black	0.5
CK2a2	circle	38	cornflowerblue	black	0.5
CK2a2	circle	26	crimson	black	0.5
CLK1	circle	38	cornflowerblue	black	0.5
CLK1	circle	26	crimson	black	0.5
CLK2	circle	53	cornflowerblue	black	0.5
CLK2	circle	26	crimson	black	0.5
CLK3	circle	53	cornflowerblue	black	0.5
CLK3	circle	41	crimson	black	0.5
JAK2	circle	68	cornflowerblue	black	0.5
JAK2	circle	56	crimson	black	0.5
COT	circle	38	cornflowerblue	black	0.5
FMS	circle	68	cornflowerblue	black	0.5
FMS	circle	56	crimson	black	0.5
CSK	circle	53	cornflowerblue	black	0.5
CSK	circle	26	crimson	black	0.5
MARK3	circle	53	cornflowerblue	black	0.5
MARK3	circle	26	crimson	black	0.5
DAPK2	circle	41	crimson	black	0.5
DAPK2	circle	38	cornflowerblue	black	0.5
DLK	circle	23	cornflowerblue	black	0.5
DMPK1	circle	38	cornflowerblue	black	0.5
DMPK1	circle	26	crimson	black	0.5
DMPK2	circle	38	cornflowerblue	black	0.5
DNAPK	circle	53	cornflowerblue	black	0.5
DYRK1B	circle	53	cornflowerblue	black	0.5
DYRK2	circle	53	cornflowerblue	black	0.5
DYRK2	circle	26	crimson	black	0.5
DYRK4	circle	38	cornflowerblue	black	0.5
eEF2K	circle	38	cornflowerblue	black	0.5
PKR	circle	38	cornflowerblue	black	0.5
PKR	circle	26	crimson	black	0.5
MARK2	circle	53	cornflowerblue	black	0.5
MARK2	circle	26	crimson	black	0.5
EphA1	circle	38	cornflowerblue	black	0.5
EphA2	circle	53	cornflowerblue	black	0.5
EphA2	circle	41	crimson	black	0.5
EphA3	circle	56	crimson	black	0.5
EphA3	circle	53	cornflowerblue	black	0.5
Erk1	circle	68	cornflowerblue	black	0.5
Erk1	circle	26	crimson	black	0.5
Erk2	circle	68	cornflowerblue	black	0.5
Erk2	circle	56	crimson	black	0.5
Erk3	circle	38	cornflowerblue	black	0.5
Erk3	circle	26	crimson	black	0.5
Erk4	circle	38	cornflowerblue	black	0.5
FAK	circle	56	crimson	black	0.5
FAK	circle	53	cornflowerblue	black	0.5
FER	circle	53	cornflowerblue	black	0.5
FES	circle	53	cornflowerblue	black	0.5
FES	circle	41	crimson	black	0.5
FGFR1	circle	68	cornflowerblue	black	0.5
FGFR1	circle	56	crimson	black	0.5
FGFR2	circle	56	crimson	black	0.5
FGFR2	circle	53	cornflowerblue	black	0.5
FGFR3	circle	53	cornflowerblue	black	0.5
FGFR3	circle	26	crimson	black	0.5
FGFR4	circle	56	crimson	black	0.5
FGFR4	circle	53	cornflowerblue	black	0.5
FGR	circle	53	cornflowerblue	black	0.5
FLT3	circle	68	cornflowerblue	black	0.5
FLT3	circle	26	crimson	black	0.5
FLT1	circle	68	cornflowerblue	black	0.5
FLT1	circle	26	crimson	black	0.5
FLT4	circle	53	cornflowerblue	black	0.5
FRAP	circle	68	cornflowerblue	black	0.5
FYN	circle	68	cornflowerblue	black	0.5
FYN	circle	26	crimson	black	0.5
GAK	circle	41	crimson	black	0.5
GAK	circle	38	cornflowerblue	black	0.5
GPRK4	circle	38	cornflowerblue	black	0.5
GPRK5	circle	38	cornflowerblue	black	0.5
GPRK6	circle	53	cornflowerblue	black	0.5
GPRK6	circle	26	crimson	black	0.5
GSK3A	circle	53	cornflowerblue	black	0.5
JAK3	circle	68	cornflowerblue	black	0.5
JAK3	circle	56	crimson	black	0.5
GSK3B	circle	68	cornflowerblue	black	0.5
GSK3B	circle	56	crimson	black	0.5
HCK	circle	56	crimson	black	0.5
HCK	circle	53	cornflowerblue	black	0.5
ErbB2	circle	68	cornflowerblue	black	0.5
ErbB2	circle	26	crimson	black	0.5
ErbB3	circle	41	crimson	black	0.5
ErbB3	circle	38	cornflowerblue	black	0.5
ErbB4	circle	53	cornflowerblue	black	0.5
ErbB4	circle	41	crimson	black	0.5
HIPK1	circle	53	cornflowerblue	black	0.5
HPK1	circle	38	cornflowerblue	black	0.5
HSER	circle	23	cornflowerblue	black	0.5
IGF1R	circle	68	cornflowerblue	black	0.5
IGF1R	circle	56	crimson	black	0.5
IKKa	circle	53	cornflowerblue	black	0.5
IKKb	circle	68	cornflowerblue	black	0.5
IKKb	circle	26	crimson	black	0.5
ILK	circle	26	crimson	black	0.5
ILK	circle	23	cornflowerblue	black	0.5
INSR	circle	68	cornflowerblue	black	0.5
INSR	circle	56	crimson	black	0.5
IRAK1	circle	53	cornflowerblue	black	0.5
IRAK3	circle	38	cornflowerblue	black	0.5
IRE1	circle	38	cornflowerblue	black	0.5
IRE1	circle	26	crimson	black	0.5
IRR	circle	53	cornflowerblue	black	0.5
ITK	circle	56	crimson	black	0.5
ITK	circle	53	cornflowerblue	black	0.5
JNK1	circle	68	cornflowerblue	black	0.5
JNK1	circle	56	crimson	black	0.5
JNK2	circle	68	cornflowerblue	black	0.5
JNK2	circle	26	crimson	black	0.5
JNK3	circle	56	crimson	black	0.5
JNK3	circle	53	cornflowerblue	black	0.5
KHS1	circle	38	cornflowerblue	black	0.5
ROS	circle	53	cornflowerblue	black	0.5
ROS	circle	26	crimson	black	0.5
IKKe	circle	53	cornflowerblue	black	0.5
NuaK1	circle	53	cornflowerblue	black	0.5
MAST3	circle	23	cornflowerblue	black	0.5
Fused	circle	38	cornflowerblue	black	0.5
PIM3	circle	53	cornflowerblue	black	0.5
KIT	circle	68	cornflowerblue	black	0.5
KIT	circle	41	crimson	black	0.5
CDKL2	circle	26	crimson	black	0.5
CDKL2	circle	23	cornflowerblue	black	0.5
CDKL1	circle	26	crimson	black	0.5
CDKL1	circle	23	cornflowerblue	black	0.5
PLK4	circle	53	cornflowerblue	black	0.5
PLK4	circle	26	crimson	black	0.5
LCK	circle	68	cornflowerblue	black	0.5
LCK	circle	56	crimson	black	0.5
LIMK2	circle	38	cornflowerblue	black	0.5
LIMK2	circle	26	crimson	black	0.5
LKB1	circle	38	cornflowerblue	black	0.5
LKB1	circle	26	crimson	black	0.5
LTK	circle	53	cornflowerblue	black	0.5
LYN	circle	68	cornflowerblue	black	0.5
LYN	circle	26	crimson	black	0.5
MAK	circle	23	cornflowerblue	black	0.5
MAPKAPK2	circle	68	cornflowerblue	black	0.5
MAPKAPK2	circle	56	crimson	black	0.5
MAPKAPK3	circle	53	cornflowerblue	black	0.5
MAPKAPK3	circle	41	crimson	black	0.5
MAPKAPK5	circle	53	cornflowerblue	black	0.5
MARK1	circle	53	cornflowerblue	black	0.5
MARK1	circle	26	crimson	black	0.5
MAP2K1	circle	56	crimson	black	0.5
MAP2K1	circle	53	cornflowerblue	black	0.5
DYRK1A	circle	68	cornflowerblue	black	0.5
DYRK1A	circle	41	crimson	black	0.5
MAP2K2	circle	38	cornflowerblue	black	0.5
MAP2K2	circle	26	crimson	black	0.5
MAP2K5	circle	38	cornflowerblue	black	0.5
MAP2K6	circle	38	cornflowerblue	black	0.5
MAP2K6	circle	26	crimson	black	0.5
MAP3K1	circle	38	cornflowerblue	black	0.5
NIK	circle	41	crimson	black	0.5
NIK	circle	23	cornflowerblue	black	0.5
MAP3K2	circle	38	cornflowerblue	black	0.5
MAP3K3	circle	38	cornflowerblue	black	0.5
MAP3K4	circle	38	cornflowerblue	black	0.5
MAP3K5	circle	41	crimson	black	0.5
MAP3K5	circle	38	cornflowerblue	black	0.5
MER	circle	53	cornflowerblue	black	0.5
MER	circle	41	crimson	black	0.5
MET	circle	68	cornflowerblue	black	0.5
MET	circle	56	crimson	black	0.5
MAP2K7	circle	38	cornflowerblue	black	0.5
MAP2K7	circle	26	crimson	black	0.5
smMLCK	circle	38	cornflowerblue	black	0.5
MLK1	circle	38	cornflowerblue	black	0.5
MLK1	circle	26	crimson	black	0.5
MLK2	circle	38	cornflowerblue	black	0.5
MNK1	circle	53	cornflowerblue	black	0.5
MNK1	circle	26	crimson	black	0.5
MNK2	circle	53	cornflowerblue	black	0.5
MNK2	circle	26	crimson	black	0.5
MOS	circle	23	cornflowerblue	black	0.5
MAP2K3	circle	38	cornflowerblue	black	0.5
MAP2K4	circle	38	cornflowerblue	black	0.5
MAP2K4	circle	26	crimson	black	0.5
MRCKb	circle	53	cornflowerblue	black	0.5
MRCKb	circle	41	crimson	black	0.5
MSK1	circle	53	cornflowerblue	black	0.5
MSK1	circle	26	crimson	black	0.5
MSK2	circle	53	cornflowerblue	black	0.5
MST1	circle	53	cornflowerblue	black	0.5
MST1	circle	26	crimson	black	0.5
MST2	circle	53	cornflowerblue	black	0.5
MST2	circle	26	crimson	black	0.5
MST3	circle	41	crimson	black	0.5
MST3	circle	38	cornflowerblue	black	0.5
MUSK	circle	53	cornflowerblue	black	0.5
MYT1	circle	38	cornflowerblue	black	0.5
MYT1	circle	26	crimson	black	0.5
NDR1	circle	23	cornflowerblue	black	0.5
NEK1	circle	38	cornflowerblue	black	0.5
NEK1	circle	26	crimson	black	0.5
NEK2	circle	56	crimson	black	0.5
NEK2	circle	53	cornflowerblue	black	0.5
NEK3	circle	38	cornflowerblue	black	0.5
NLK	circle	38	cornflowerblue	black	0.5
NEK4	circle	38	cornflowerblue	black	0.5
IRAK4	circle	53	cornflowerblue	black	0.5
IRAK4	circle	41	crimson	black	0.5
PIK3R4	circle	23	cornflowerblue	black	0.5
ROCK2	circle	68	cornflowerblue	black	0.5
ROCK2	circle	26	crimson	black	0.5
p38a	circle	71	crimson	black	0.5
p38a	circle	68	cornflowerblue	black	0.5
p70S6K	circle	56	crimson	black	0.5
p70S6K	circle	53	cornflowerblue	black	0.5
p70S6Kb	circle	23	cornflowerblue	black	0.5
PAK1	circle	56	crimson	black	0.5
PAK1	circle	53	cornflowerblue	black	0.5
PAK2	circle	53	cornflowerblue	black	0.5
PAK3	circle	53	cornflowerblue	black	0.5
PKCh	circle	53	cornflowerblue	black	0.5
PKCh	circle	26	crimson	black	0.5
PCTAIRE1	circle	38	cornflowerblue	black	0.5
PCTAIRE1	circle	26	crimson	black	0.5
TRKC	circle	53	cornflowerblue	black	0.5
TRKC	circle	26	crimson	black	0.5
PCTAIRE2	circle	38	cornflowerblue	black	0.5
PCTAIRE3	circle	38	cornflowerblue	black	0.5
PDGFRa	circle	68	cornflowerblue	black	0.5
PDGFRb	circle	68	cornflowerblue	black	0.5
PDK1	circle	71	crimson	black	0.5
PDK1	circle	53	cornflowerblue	black	0.5
PDHK1	circle	38	cornflowerblue	black	0.5
PDHK2	circle	23	cornflowerblue	black	0.5
PDHK4	circle	23	cornflowerblue	black	0.5
PITSLRE	circle	38	cornflowerblue	black	0.5
PEK	circle	41	crimson	black	0.5
PEK	circle	38	cornflowerblue	black	0.5
PFTAIRE1	circle	38	cornflowerblue	black	0.5
PHKg1	circle	38	cornflowerblue	black	0.5
PHKg2	circle	53	cornflowerblue	black	0.5
PHKg2	circle	26	crimson	black	0.5
PIM1	circle	71	crimson	black	0.5
PIM1	circle	68	cornflowerblue	black	0.5
PIM2	circle	53	cornflowerblue	black	0.5
PIM2	circle	26	crimson	black	0.5
CDK10	circle	23	cornflowerblue	black	0.5
CDK9	circle	56	crimson	black	0.5
CDK9	circle	38	cornflowerblue	black	0.5
ULK2	circle	38	cornflowerblue	black	0.5
MELK	circle	56	crimson	black	0.5
MELK	circle	53	cornflowerblue	black	0.5
MRCKa	circle	53	cornflowerblue	black	0.5
PKACa	circle	56	crimson	black	0.5
PKACa	circle	53	cornflowerblue	black	0.5
PKACb	circle	38	cornflowerblue	black	0.5
PRP4	circle	41	crimson	black	0.5
PRP4	circle	23	cornflowerblue	black	0.5
PKACg	circle	23	cornflowerblue	black	0.5
PKCa	circle	68	cornflowerblue	black	0.5
PKCa	circle	26	crimson	black	0.5
PKCb	circle	68	cornflowerblue	black	0.5
PKCb	circle	26	crimson	black	0.5
PKCd	circle	53	cornflowerblue	black	0.5
PKCe	circle	53	cornflowerblue	black	0.5
PKCg	circle	53	cornflowerblue	black	0.5
PKCi	circle	53	cornflowerblue	black	0.5
PKCi	circle	41	crimson	black	0.5
PKD1	circle	53	cornflowerblue	black	0.5
PKCt	circle	53	cornflowerblue	black	0.5
PKCt	circle	41	crimson	black	0.5
PKCz	circle	53	cornflowerblue	black	0.5
PRKX	circle	53	cornflowerblue	black	0.5
HIPK3	circle	38	cornflowerblue	black	0.5
PLK1	circle	68	cornflowerblue	black	0.5
PLK1	circle	56	crimson	black	0.5
PLK3	circle	53	cornflowerblue	black	0.5
PLK3	circle	26	crimson	black	0.5
PKN1	circle	41	crimson	black	0.5
PKN1	circle	38	cornflowerblue	black	0.5
PKN2	circle	53	cornflowerblue	black	0.5
PKN2	circle	26	crimson	black	0.5
RAF1	circle	53	cornflowerblue	black	0.5
RAF1	circle	26	crimson	black	0.5
RET	circle	68	cornflowerblue	black	0.5
RET	circle	41	crimson	black	0.5
RHOK	circle	23	cornflowerblue	black	0.5
ROR2	circle	26	crimson	black	0.5
ROR2	circle	23	cornflowerblue	black	0.5
RIPK1	circle	41	crimson	black	0.5
RIPK1	circle	38	cornflowerblue	black	0.5
RIPK2	circle	38	cornflowerblue	black	0.5
RIPK2	circle	26	crimson	black	0.5
RIPK3	circle	23	cornflowerblue	black	0.5
ROCK1	circle	68	cornflowerblue	black	0.5
ROCK1	circle	56	crimson	black	0.5
RON	circle	53	cornflowerblue	black	0.5
RON	circle	26	crimson	black	0.5
RSK3	circle	53	cornflowerblue	black	0.5
RSK2	circle	53	cornflowerblue	black	0.5
RSK2	circle	26	crimson	black	0.5
RSK1	circle	53	cornflowerblue	black	0.5
RSK1	circle	26	crimson	black	0.5
p38b	circle	53	cornflowerblue	black	0.5
p38b	circle	26	crimson	black	0.5
p38g	circle	53	cornflowerblue	black	0.5
p38g	circle	26	crimson	black	0.5
p38d	circle	53	cornflowerblue	black	0.5
p38d	circle	41	crimson	black	0.5
MAST1	circle	23	cornflowerblue	black	0.5
SGK1	circle	53	cornflowerblue	black	0.5
SGK1	circle	26	crimson	black	0.5
SLK	circle	41	crimson	black	0.5
SLK	circle	38	cornflowerblue	black	0.5
PLK2	circle	41	crimson	black	0.5
PLK2	circle	38	cornflowerblue	black	0.5
MLK3	circle	38	cornflowerblue	black	0.5
LATS1	circle	38	cornflowerblue	black	0.5
SRC	circle	68	cornflowerblue	black	0.5
SRC	circle	56	crimson	black	0.5
SRPK1	circle	53	cornflowerblue	black	0.5
SRPK1	circle	26	crimson	black	0.5
SRPK2	circle	38	cornflowerblue	black	0.5
SRPK2	circle	26	crimson	black	0.5
CDKL5	circle	26	crimson	black	0.5
CDKL5	circle	23	cornflowerblue	black	0.5
TAO2	circle	38	cornflowerblue	black	0.5
SYK	circle	56	crimson	black	0.5
SYK	circle	53	cornflowerblue	black	0.5
TAK1	circle	41	crimson	black	0.5
TAK1	circle	38	cornflowerblue	black	0.5
BMPR2	circle	38	cornflowerblue	black	0.5
BMPR2	circle	26	crimson	black	0.5
TEC	circle	53	cornflowerblue	black	0.5
TIE2	circle	53	cornflowerblue	black	0.5
TIE2	circle	41	crimson	black	0.5
TESK1	circle	38	cornflowerblue	black	0.5
TGFbR2	circle	38	cornflowerblue	black	0.5
TIE1	circle	38	cornflowerblue	black	0.5
TTN	circle	26	crimson	black	0.5
TLK1	circle	38	cornflowerblue	black	0.5
TLK2	circle	38	cornflowerblue	black	0.5
TNK1	circle	38	cornflowerblue	black	0.5
TRKA	circle	53	cornflowerblue	black	0.5
TRKA	circle	41	crimson	black	0.5
TRKB	circle	53	cornflowerblue	black	0.5
TRKB	circle	41	crimson	black	0.5
TTK	circle	56	crimson	black	0.5
TTK	circle	53	cornflowerblue	black	0.5
TXK	circle	53	cornflowerblue	black	0.5
TYK2	circle	56	crimson	black	0.5
TYK2	circle	53	cornflowerblue	black	0.5
TYRO3	circle	53	cornflowerblue	black	0.5
ULK1	circle	26	crimson	black	0.5
ULK1	circle	23	cornflowerblue	black	0.5
VRK1	circle	41	crimson	black	0.5
VRK1	circle	23	cornflowerblue	black	0.5
VRK2	circle	38	cornflowerblue	black	0.5
VRK2	circle	26	crimson	black	0.5
Wee1	circle	41	crimson	black	0.5
Wee1	circle	38	cornflowerblue	black	0.5
YES	circle	53	cornflowerblue	black	0.5
LATS2	circle	38	cornflowerblue	black	0.5
YSK1	circle	38	cornflowerblue	black	0.5
YSK1	circle	26	crimson	black	0.5
ZAP70	circle	53	cornflowerblue	black	0.5
ZAP70	circle	26	crimson	black	0.5
LZK	circle	23	cornflowerblue	black	0.5
DDR1	circle	38	cornflowerblue	black	0.5
DDR1	circle	26	crimson	black	0.5
KDR	circle	68	cornflowerblue	black	0.5
KDR	circle	56	crimson	black	0.5
ALK7	circle	23	cornflowerblue	black	0.5
AurB	circle	68	cornflowerblue	black	0.5
AurB	circle	26	crimson	black	0.5
AurA	circle	71	crimson	black	0.5
AurA	circle	68	cornflowerblue	black	0.5
Erk5	circle	38	cornflowerblue	black	0.5
Erk5	circle	26	crimson	black	0.5
BUB1	circle	26	crimson	black	0.5
BUB1	circle	23	cornflowerblue	black	0.5
DDR2	circle	53	cornflowerblue	black	0.5
LIMK1	circle	53	cornflowerblue	black	0.5
LIMK1	circle	26	crimson	black	0.5
EphA7	circle	38	cornflowerblue	black	0.5
EphA7	circle	26	crimson	black	0.5
BMX	circle	53	cornflowerblue	black	0.5
BMX	circle	26	crimson	black	0.5
CTK	circle	38	cornflowerblue	black	0.5
FRK	circle	53	cornflowerblue	black	0.5
NEK6	circle	53	cornflowerblue	black	0.5
PASK	circle	53	cornflowerblue	black	0.5
PASK	circle	26	crimson	black	0.5
NEK7	circle	53	cornflowerblue	black	0.5
NEK7	circle	26	crimson	black	0.5
AAK1	circle	38	cornflowerblue	black	0.5
AAK1	circle	26	crimson	black	0.5
ChaK1	circle	23	cornflowerblue	black	0.5
PYK2	circle	53	cornflowerblue	black	0.5
PYK2	circle	41	crimson	black	0.5
SRM	circle	53	cornflowerblue	black	0.5
TTBK1	circle	41	crimson	black	0.5
TTBK1	circle	23	cornflowerblue	black	0.5
LOK	circle	53	cornflowerblue	black	0.5
LOK	circle	41	crimson	black	0.5
KHS2	circle	38	cornflowerblue	black	0.5
OSR1	circle	38	cornflowerblue	black	0.5
OSR1	circle	26	crimson	black	0.5
PAK6	circle	53	cornflowerblue	black	0.5
PAK6	circle	26	crimson	black	0.5
PAK4	circle	56	crimson	black	0.5
PAK4	circle	53	cornflowerblue	black	0.5
MST4	circle	53	cornflowerblue	black	0.5
MST4	circle	41	crimson	black	0.5
STLK3	circle	23	cornflowerblue	black	0.5
STLK5	circle	26	crimson	black	0.5
STLK5	circle	23	cornflowerblue	black	0.5
TAO3	circle	38	cornflowerblue	black	0.5
TAO1	circle	53	cornflowerblue	black	0.5
HGK	circle	53	cornflowerblue	black	0.5
HGK	circle	41	crimson	black	0.5
TNIK	circle	38	cornflowerblue	black	0.5
TNIK	circle	26	crimson	black	0.5
MINK	circle	53	cornflowerblue	black	0.5
CDK11	circle	38	cornflowerblue	black	0.5
NIM1	circle	23	cornflowerblue	black	0.5
ULK3	circle	38	cornflowerblue	black	0.5
MLKL	circle	26	crimson	black	0.5
MLKL	circle	23	cornflowerblue	black	0.5
DCAMKL3	circle	38	cornflowerblue	black	0.5
PFTAIRE2	circle	23	cornflowerblue	black	0.5
STK33	circle	38	cornflowerblue	black	0.5
MAP3K7	circle	23	cornflowerblue	black	0.5
PRPK	circle	23	cornflowerblue	black	0.5
Erk7	circle	38	cornflowerblue	black	0.5
LRRK2	circle	53	cornflowerblue	black	0.5
YANK3	circle	38	cornflowerblue	black	0.5
NEK9	circle	38	cornflowerblue	black	0.5
NuaK2	circle	38	cornflowerblue	black	0.5
TSSK2	circle	53	cornflowerblue	black	0.5
NEK8	circle	23	cornflowerblue	black	0.5
Haspin	circle	41	crimson	black	0.5
Haspin	circle	38	cornflowerblue	black	0.5
BARK2	circle	23	cornflowerblue	black	0.5
PKD2	circle	53	cornflowerblue	black	0.5
YANK2	circle	38	cornflowerblue	black	0.5
CaMKK2	circle	38	cornflowerblue	black	0.5
CaMKK2	circle	26	crimson	black	0.5
CLK4	circle	68	cornflowerblue	black	0.5
CRK7	circle	26	crimson	black	0.5
JAK2_b	circle	68	cornflowerblue	black	0.5
JAK2_b	circle	26	crimson	black	0.5
DRAK1	circle	53	cornflowerblue	black	0.5
DRAK2	circle	38	cornflowerblue	black	0.5
DRAK2	circle	26	crimson	black	0.5
DYRK3	circle	38	cornflowerblue	black	0.5
PKD3	circle	53	cornflowerblue	black	0.5
GCN2	circle	38	cornflowerblue	black	0.5
CLIK1	circle	23	cornflowerblue	black	0.5
JAK3_b	circle	68	cornflowerblue	black	0.5
HH498	circle	38	cornflowerblue	black	0.5
HIPK2	circle	53	cornflowerblue	black	0.5
HRI	circle	38	cornflowerblue	black	0.5
ICK	circle	23	cornflowerblue	black	0.5
NDR2	circle	38	cornflowerblue	black	0.5
QSK	circle	23	cornflowerblue	black	0.5
HUNK	circle	23	cornflowerblue	black	0.5
MAP3K6	circle	23	cornflowerblue	black	0.5
ZAK	circle	38	cornflowerblue	black	0.5
MPSK1	circle	38	cornflowerblue	black	0.5
MPSK1	circle	26	crimson	black	0.5
MSSK1	circle	53	cornflowerblue	black	0.5
Wnk1	circle	26	crimson	black	0.5
Wnk1	circle	23	cornflowerblue	black	0.5
CDKL3	circle	26	crimson	black	0.5
CDKL3	circle	23	cornflowerblue	black	0.5
PAK5	circle	53	cornflowerblue	black	0.5
PAK5	circle	26	crimson	black	0.5
QIK	circle	38	cornflowerblue	black	0.5
MARK4	circle	38	cornflowerblue	black	0.5
SgK496	circle	23	cornflowerblue	black	0.5
RSKL1	circle	23	cornflowerblue	black	0.5
RSK4	circle	53	cornflowerblue	black	0.5
SGK2	circle	53	cornflowerblue	black	0.5
SGK3	circle	53	cornflowerblue	black	0.5
DCAMKL2	circle	53	cornflowerblue	black	0.5
PBK	circle	38	cornflowerblue	black	0.5
TBK1	circle	53	cornflowerblue	black	0.5
TBK1	circle	41	crimson	black	0.5
TESK2	circle	23	cornflowerblue	black	0.5
VRK3	circle	26	crimson	black	0.5
caMLCK	circle	23	cornflowerblue	black	0.5
CK1a2	circle	38	cornflowerblue	black	0.5
ANKRD3	circle	23	cornflowerblue	black	0.5
NEK5	circle	38	cornflowerblue	black	0.5
CaMK1d	circle	53	cornflowerblue	black	0.5
CaMK1d	circle	26	crimson	black	0.5
MAP3K19	circle	23	cornflowerblue	black	0.5
NEK11	circle	38	cornflowerblue	black	0.5
GPRK7	circle	53	cornflowerblue	black	0.5
HIPK4	circle	53	cornflowerblue	black	0.5
MYO3B	circle	38	cornflowerblue	black	0.5
Wnk4	circle	23	cornflowerblue	black	0.5
SgK110	circle	23	cornflowerblue	black	0.5
BRSK1	circle	53	cornflowerblue	black	0.5
SIK	circle	53	cornflowerblue	black	0.5
KSR2	circle	26	crimson	black	0.5
RIOK3	circle	38	cornflowerblue	black	0.5
ADCK3	circle	38	cornflowerblue	black	0.5
ADCK3	circle	26	crimson	black	0.5
RIOK1	circle	38	cornflowerblue	black	0.5
RIOK1	circle	26	crimson	black	0.5
YANK1	circle	26	crimson	black	0.5
YANK1	circle	23	cornflowerblue	black	0.5
SNRK	circle	23	cornflowerblue	black	0.5
MYO3A	circle	38	cornflowerblue	black	0.5
Wnk3	circle	38	cornflowerblue	black	0.5
NEK10	circle	23	cornflowerblue	black	0.5
EphA6	circle	38	cornflowerblue	black	0.5
CK1g1	circle	53	cornflowerblue	black	0.5
CK1g1	circle	26	crimson	black	0.5
SBK	circle	23	cornflowerblue	black	0.5
SgK396	circle	23	cornflowerblue	black	0.5
SgK288	circle	38	cornflowerblue	black	0.5
SMG1	circle	23	cornflowerblue	black	0.5
skMLCK	circle	38	cornflowerblue	black	0.5
CRIK	circle	38	cornflowerblue	black	0.5
CaMKK1	circle	38	cornflowerblue	black	0.5
MAST4	circle	23	cornflowerblue	black	0.5
CaMK2d	circle	53	cornflowerblue	black	0.5
CaMK2d	circle	26	crimson	black	0.5
BIKE	circle	38	cornflowerblue	black	0.5
BIKE	circle	26	crimson	black	0.5
TSSK1	circle	53	cornflowerblue	black	0.5
SgK085	circle	38	cornflowerblue	black	0.5
SgK085	circle	26	crimson	black	0.5
DAPK3	circle	53	cornflowerblue	black	0.5
DAPK3	circle	41	crimson	black	0.5
Wee1B	circle	23	cornflowerblue	black	0.5
RNAseL	circle	38	cornflowerblue	black	0.5
RNAseL	circle	26	crimson	black	0.5
ChaK2	circle	23	cornflowerblue	black	0.5
RIOK2	circle	23	cornflowerblue	black	0.5
BRD2	circle	38	cornflowerblue	black	0.5
BRD3	circle	38	cornflowerblue	black	0.5
BRD4	circle	38	cornflowerblue	black	0.5
BRDT	circle	23	cornflowerblue	black	0.5
TIF1a	circle	23	cornflowerblue	black	0.5
TIF1g	circle	23	cornflowerblue	black	0.5
JAK1_b	circle	53	cornflowerblue	black	0.5
JAK1_b	circle	26	crimson	black	0.5
MSK1_b	circle	53	cornflowerblue	black	0.5
MSK1_b	circle	26	crimson	black	0.5
MSK2_b	circle	53	cornflowerblue	black	0.5
RSK3_b	circle	53	cornflowerblue	black	0.5
RSK2_b	circle	53	cornflowerblue	black	0.5
RSK2_b	circle	41	crimson	black	0.5
RSK1_b	circle	53	cornflowerblue	black	0.5
RSK1_b	circle	26	crimson	black	0.5
TYK2_b	circle	53	cornflowerblue	black	0.5
TYK2_b	circle	26	crimson	black	0.5
GCN2_b	circle	38	cornflowerblue	black	0.5
RSK4_b	circle	53	cornflowerblue	black	0.5
TAF1	circle	23	cornflowerblue	black	0.5
TAF1L	circle	23	cornflowerblue	black	0.5
BCR	circle	23	cornflowerblue	black	0.5
ABL1	triangle	26	chartreuse	black	0.5
ABL2	triangle	26	chartreuse	black	0.5
ACK	triangle	26	chartreuse	black	0.5
ALK	triangle	26	chartreuse	black	0.5
AurA	triangle	26	chartreuse	black	0.5
AurB	triangle	26	chartreuse	black	0.5
AXL	triangle	26	chartreuse	black	0.5
BLK	triangle	26	chartreuse	black	0.5
BMX	triangle	26	chartreuse	black	0.5
BRAF	triangle	26	chartreuse	black	0.5
BRK	triangle	26	chartreuse	black	0.5
BTK	triangle	26	chartreuse	black	0.5
CaMK1d	triangle	26	chartreuse	black	0.5
CaMK2g	triangle	26	chartreuse	black	0.5
CDK2	triangle	26	chartreuse	black	0.5
CDK4	triangle	26	chartreuse	black	0.5
CHK1	triangle	26	chartreuse	black	0.5
CHK2	triangle	26	chartreuse	black	0.5
CK1a	triangle	26	chartreuse	black	0.5
CSK	triangle	26	chartreuse	black	0.5
DDR1	triangle	26	chartreuse	black	0.5
DDR2	triangle	26	chartreuse	black	0.5
EGFR	triangle	26	chartreuse	black	0.5
EphA2	triangle	26	chartreuse	black	0.5
EphB2	triangle	26	chartreuse	black	0.5
EphB4	triangle	26	chartreuse	black	0.5
ErbB2	triangle	26	chartreuse	black	0.5
ErbB4	triangle	26	chartreuse	black	0.5
FAK	triangle	26	chartreuse	black	0.5
FER	triangle	26	chartreuse	black	0.5
FES	triangle	26	chartreuse	black	0.5
FGFR1	triangle	26	chartreuse	black	0.5
FGFR2	triangle	26	chartreuse	black	0.5
FGFR3	triangle	26	chartreuse	black	0.5
FGFR4	triangle	26	chartreuse	black	0.5
FGR	triangle	26	chartreuse	black	0.5
FLT1	triangle	26	chartreuse	black	0.5
FLT3	triangle	26	chartreuse	black	0.5
FLT4	triangle	26	chartreuse	black	0.5
FMS	triangle	26	chartreuse	black	0.5
FRK	triangle	26	chartreuse	black	0.5
FYN	triangle	26	chartreuse	black	0.5
GCK	triangle	26	chartreuse	black	0.5
HCK	triangle	26	chartreuse	black	0.5
IGF1R	triangle	26	chartreuse	black	0.5
INSR	triangle	26	chartreuse	black	0.5
IRAK4	triangle	26	chartreuse	black	0.5
JAK1	triangle	26	chartreuse	black	0.5
JAK2	triangle	26	chartreuse	black	0.5
JAK3	triangle	26	chartreuse	black	0.5
KDR	triangle	26	chartreuse	black	0.5
KHS1	triangle	26	chartreuse	black	0.5
KIT	triangle	26	chartreuse	black	0.5
LCK	triangle	26	chartreuse	black	0.5
LIMK1	triangle	26	chartreuse	black	0.5
LOK	triangle	26	chartreuse	black	0.5
LRRK2	triangle	26	chartreuse	black	0.5
LYN	triangle	26	chartreuse	black	0.5
MAP2K1	triangle	26	chartreuse	black	0.5
MAP2K2	triangle	26	chartreuse	black	0.5
MET	triangle	26	chartreuse	black	0.5
MINK	triangle	26	chartreuse	black	0.5
MNK2	triangle	26	chartreuse	black	0.5
MST1	triangle	26	chartreuse	black	0.5
MST3	triangle	26	chartreuse	black	0.5
p38a	triangle	26	chartreuse	black	0.5
PDGFRa	triangle	26	chartreuse	black	0.5
PDGFRb	triangle	26	chartreuse	black	0.5
PLK4	triangle	26	chartreuse	black	0.5
PYK2	triangle	26	chartreuse	black	0.5
RAF1	triangle	26	chartreuse	black	0.5
RET	triangle	26	chartreuse	black	0.5
RIPK2	triangle	26	chartreuse	black	0.5
ROCK2	triangle	26	chartreuse	black	0.5
RON	triangle	26	chartreuse	black	0.5
ROS	triangle	26	chartreuse	black	0.5
RSK1	triangle	26	chartreuse	black	0.5
RSK2	triangle	26	chartreuse	black	0.5
SRC	triangle	26	chartreuse	black	0.5
SYK	triangle	26	chartreuse	black	0.5
TBK1	triangle	26	chartreuse	black	0.5
TEC	triangle	26	chartreuse	black	0.5
TGFbR1	triangle	26	chartreuse	black	0.5
TIE2	triangle	26	chartreuse	black	0.5
TRKA	triangle	26	chartreuse	black	0.5
TRKB	triangle	26	chartreuse	black	0.5
TSSK1	triangle	26	chartreuse	black	0.5
TXK	triangle	26	chartreuse	black	0.5
TYK2	triangle	26	chartreuse	black	0.5
YES	triangle	26	chartreuse	black	0.5
ZAP70	triangle	26	chartreuse	black	0.5
